# Supplementary material for: A novel polyketide synthase gene cluster in the plant pathogenic fungus Pseudocercospora fijiensis
Source: PLoS One. 2019 Feb 8;14(2):e0212229. doi: 10.1371/journal.pone.0212229 (PMC6368318; doi:10.1371/journal.pone.0212229)
Supplement: S1 Table — For each gene in the putative PKS8-1 biosynthetic cluster from P. fijiensis, tblastn searches were done using BLAST+ with the Dothideomycete genomes listed previously [18]. The top 25 hits by bitscore are shown in the table, with hits from P. eumusae, P. musae, and P. pini-densiflorae shown in red. The table indicates the species and genome scaffold from which the hit was found, the percent protein identity and similarity, the bitscore, the E-value, the number of gap openings (Gap open), the number of mismatches (Mismatch), the alignment length (Length), the start and end of the alignment in query (Qstart and Qend), and the start and end of the alignment in subject (Sstart and Send). Each tab shows the hits for a different gene in the putative PKS8-1 biosynthetic cluster. A) AflJ-like protein (accession XP_007929877.1); B) Hypothetical protein (accession XP_007929878.1); C) Hypothetical protein (accession XP_007929879.1); D) AflR-like transcription factor (accession XP_007929880.1); E) Hypothetical protein (accession XP_007929881.1); F) Hypothetical protein (accession XP_007929882.1); G) PKS8-1 (accession XP_007929626.1); H) Glyoxylase/beta-lactamase-like protein (accession XP_007929883.1); I) Hypothetical protein (accession XP_007929629.1); J) ClaH-like decarboxylase (accession XP_007929611.1); K) MFS transporter (accession XP_007929884.1); L) Cytochrome P450 (accession XP_007929885.1); M) Hypothetical protein (accession XP_007929886.1); N) Aldo/keto reductase (accession XP_007929887.1); O) Dehydrogenase/ 3-ketoacyl-(acyl-carrier-protein) reductase (accession XP_007929584.1); P) Aldo/keto reductase (accession XP_007929888.1); Q) Transcription factor (accession XP_007929889.1). (XLSX) [file pone.0212229.s002.xlsx]

## Sheet: S1A
S1A Table) Hits for the AflJ-like protein (accession XP_007929877.1)
Subject species	Scaffold	% identity	% similarity	Bitscore	E-value	Gap open	Mismatch	Length	Qstart	Qend	Sstart	Send
Pseudocercospora pini-densiflorae	AWYD01000810.1	88.08	91.33	656	0	1	25	369	7	356	5642	6748
Pseudocercospora eumusae	LFZN01000184.1	86.99	89.7	641	0	2	28	369	7	356	54743	53640
Rhytidhysteron rufulum	Scaffold_661	55.61	66.84	392	6e-120	4	135	374	7	355	12817	11714
Trematosphaeria pertusa	scaffold_12	51.55	65.72	351	1e-105	11	141	388	4	355	854472	853342
Pseudocercospora musae	LFZO01000086.1	92.27	96.13	337	1e-100	0	14	181	176	356	39464	38922
Pseudocercospora musae	LFZO01000086.1	86.17	90.43	331	9e-99	0	26	188	7	194	40029	39466
Aaosphaeria arxii	scaffold_3	47.29	60.98	313	3e-92	8	158	387	4	355	607585	606458
Trypethelium eluteriae	scaffold_41	49.32	61.52	311	5e-92	5	154	369	7	355	6126	5059
Dothidiotthia symphoricarpi	scaffold_3	48.51	63.41	310	1e-91	7	163	369	7	354	1679823	1680911
Cladosporium fulvum	scf7180000126987	45.85	61.03	287	2e-83	3	184	349	8	355	9686	8652
Lentithecium fluviatile	scaffold_2	42.55	57.45	268	5e-77	8	168	369	5	356	2120390	2119365
Zopfia rhizophila	scaffold_66	73.53	84.71	267	8e-123	1	44	170	7	175	210199	210708
Trypethelium eluteriae	scaffold_25	71.51	81.4	265	2e-117	1	48	172	5	175	70698	70183
Lophiostoma macrostomum	scaffold_249	44.26	58.74	254	3e-72	9	172	366	7	354	33378	34433
Tothia fuscella	scaffold_40	70.59	80	251	5e-113	1	49	170	7	175	34284	34793
Lindgomyces ingoldianus	scaffold_43	64.89	73.94	246	2e-69	2	57	188	4	191	266602	267138
Verruculina enalia	scaffold_192	39.59	54.31	238	1e-66	11	180	394	7	354	43466	44611
Phoma tracheiphila	scaffold_41	38.46	55.17	232	2e-64	8	200	377	7	356	9659	10774
Westerdykella ornata	scaffold_33	66.27	78.7	232	2e-98	1	56	169	8	175	113474	112968
Cochliobolus sativus	scaffold_3	39.52	54.57	231	3e-64	8	190	372	8	352	66361	65270
Pyrenophora tritici-repentis	supercontig_1.2	39.47	54.93	230	7e-64	8	195	375	7	355	1352617	1351511
Polychaeton citri	scaffold_14	64.12	75.88	228	2e-105	1	60	170	7	175	134266	134775
Cochliobolus heterostrophus C4	scaffold_29	40.21	53.87	226	2e-62	11	171	388	5	354	329672	328578
Cochliobolus heterostrophus C5	scaffold_12	40.21	53.87	226	2e-62	11	171	388	5	354	102345	103439
Cochliobolus carbonum	scaffold_97	37.6	53.07	225	3e-62	8	188	375	7	354	88896	87829

## Sheet: S1B
S1B Table) Hits for the hypothetical protein (accession XP_007929878.1)
Subject species	Scaffold	% identity	% similarity	Bitscore	E-value	Gap open	Mismatch	Length	Qstart	Qend	Sstart	Send
Pleomassaria siparia	scaffold_3	60	70	33.9	0.63	0	12	30	14	43	2010788	2010699
Pleomassaria siparia	scaffold_8	56.67	66.67	30.8	4.9	0	13	30	14	43	1654987	1654898
Dissoconium aciculare	scaffold_7	33.33	48.15	30.4	7.3	1	31	54	2	50	388490	388329
Pleomassaria siparia	scaffold_2	50	66.67	30	8.2	0	15	30	14	43	3157344	3157433

## Sheet: S1C
S1C Table) Hits for the hypothetical protein (accession XP_007929879.1)
Subject species	Scaffold	% identity	% similarity	Bitscore	E-value	Gap open	Mismatch	Length	Qstart	Qend	Sstart	Send
Pseudocercospora pini-densiflorae	AWYD01000810.1	65.24	79.88	196	4e-53	4	52	164	44	204	4180	3695
Pseudocercospora musae	LFZO01000086.1	52.25	65.77	184	4e-49	7	81	222	2	200	41283	41942
Pseudocercospora eumusae	LFZN01000184.1	50.66	63.32	174	1e-45	9	84	229	2	204	56504	57181
Polychaeton citri	scaffold_14	41.13	55.65	86.3	3e-16	1	69	124	79	198	132229	132600

## Sheet: S1D
S1D Table) Hits for the AflR-like transcription factor (accession XP_007929880.1)
Subject species	Scaffold	% identity	% similarity	Bitscore	E-value	Gap open	Mismatch	Length	Qstart	Qend	Sstart	Send
Pseudocercospora pini-densiflorae	AWYD01000810.1	85.94	89.4	707	0	4	53	434	9	442	1897	3174
Pseudocercospora eumusae	LFZN01000184.1	83.75	88.1	692	0	4	63	437	6	442	58984	57698
Pseudocercospora musae	LFZO01000086.1	82.66	86.49	682	0	5	70	444	1	442	43814	42498
Trypethelium eluteriae	scaffold_25	43.04	54.18	319	3e-93	10	218	467	9	441	76249	74891
Zopfia rhizophila	scaffold_66	42.09	53.59	287	2e-82	14	216	487	6	437	208529	207102
Tothia fuscella	scaffold_40	40.26	52.95	277	7e-79	8	219	457	20	441	31491	32804
Westerdykella ornata	scaffold_33	42.15	55.7	272	4e-77	17	208	465	16	441	115401	116729
Polychaeton citri	scaffold_14	39.17	54.05	263	4e-74	9	239	457	13	441	156680	155343
Lindgomyces ingoldianus	scaffold_43	39.48	54.66	246	2e-68	10	241	461	6	442	265859	264519
Macrophomina phaseolina	contig_00484	33.56	48.2	196	2e-51	11	224	444	31	441	48864	47647
Setosphaeria turcica Et28A	scaffold_2	33.86	50.22	182	8e-47	12	265	446	6	440	3501766	3500486
Setosphaeria turcica NY001	scaffold_50	33.86	50.22	182	8e-47	12	265	446	6	440	78080	79360
Rhytidhysteron rufulum	Scaffold_1504	31.04	45.42	165	3e-41	13	240	480	30	441	2478	3848
Cladosporium fulvum	scf7180000126987	29.84	46.99	154	2e-37	12	246	449	18	440	15690	16907
Trypethelium eluteriae	scaffold_6	30.29	45.88	153	4e-37	14	244	449	27	441	228518	229759
Lophiostoma macrostomum	scaffold_249	29.5	47.33	152	1e-36	20	258	505	10	441	34897	36336
Dothistroma septosporum	scaffold_12	29.92	45.38	148	2e-35	22	234	498	31	441	692669	691260
Trematosphaeria pertusa	scaffold_12	33.23	50.45	137	1e-31	12	186	331	16	320	852066	851101
Aaosphaeria arxii	scaffold_3	29.04	44.1	135	4e-31	16	228	458	31	441	605013	603790
Lindgomyces ingoldianus	scaffold_24	39.56	54.22	131	7e-30	6	110	225	242	441	786334	785663
Trypethelium eluteriae	scaffold_41	28.64	44.09	128	5e-32	14	231	440	51	441	8324	9541
Dothidiotthia symphoricarpi	scaffold_3	33.18	51.61	108	8e-23	6	101	217	250	441	1682708	1683301
Lentithecium fluviatile	scaffold_2	37.85	53.67	104	1e-21	5	78	177	274	441	2117594	2117133
Mycosphaerella arachidis	LIHB01000011.1	30.17	48.35	104	2e-21	6	117	242	250	441	307875	307156
Verruculina enalia	scaffold_192	26.47	42.65	103	3e-21	17	257	476	18	440	42553	41246

## Sheet: S1E
S1E Table) Hits for the hypothetical protein (accession XP_007929881.1)
Subject species	Scaffold	% identity	% similarity	Bitscore	E-value	Gap open	Mismatch	Length	Qstart	Qend	Sstart	Send
Pseudocercospora pini-densiflorae	AWYD01000810.1	61.11	75	42	0.02	0	14	36	163	198	389	496
Botryosphaeria dothidea	Scaffold_263	33.7	43.48	36.6	1.2	2	58	92	59	150	146076	145810
Pseudocercospora musae	LFZO01000086.1	78.26	91.3	35.4	2.3	0	5	23	163	185	46294	46226
Pseudocercospora eumusae	LFZN01000184.1	65.52	68.97	32.7	5.4	0	10	29	149	177	62497	62411
Pseudocercospora eumusae	LFZN01000184.1	44	64	20	5.4	1	11	25	104	128	62667	62602

## Sheet: S1F
S1F Table) Hits for hypothetical protein (accession XP_007929882.1)
Subject species	Scaffold	% identity	% similarity	Bitscore	E-value	Gap open	Mismatch	Length	Qstart	Qend	Sstart	Send
Pseudocercospora musae	LFZO01000086.1	33.63	48.67	39.7	0.074	4	61	113	44	150	47181	47495
Pseudocercospora pini-densiflorae	AWYD01001655.1	71.43	85.71	39.7	0.09	0	8	28	41	68	1146	1229
Stagonospora sp. SRC1lsM3a	scaffold_5	30.59	42.35	34.7	3.8	2	52	85	58	136	883158	882907
Stagonospora nodorum SN15	scaffold_15	30	42.22	34.3	5	2	56	90	58	141	410471	410737

## Sheet: S1G
S1G Table) Hits for PKS8-1 (accession XP_007929626.1)
Subject species	Scaffold	% identity	% similarity	Bitscore	E-value	Gap open	Mismatch	Length	Qstart	Qend	Sstart	Send
Pseudocercospora pini-densiflorae	AWYD01001655.1	89.78	92.44	2572	0	3	72	1428	1	1354	8066	3783
Byssothecium circinans	scaffold_12	69.53	81.47	2416	0	7	473	1700	100	1762	440512	435437
Cladosporium fulvum	scf7180000126987	61.84	76	2283	0	13	622	1829	3	1762	22630	17165
Pyrenophora tritici-repentis	supercontig_1.2	65.36	77.94	2222	0	15	524	1686	130	1762	1273897	1268861
Pyrenophora teres f. teres	175395	64.95	77.98	2217	0	16	524	1689	130	1762	9538	14568
Septoria populicola	scaffold_1	66.13	78.08	2083	0	4	498	1565	1	1533	980404	975710
Septoria musiva	scaffold_1	65.88	77.89	2083	0	4	502	1565	1	1533	3350441	3345747
Trematosphaeria pertusa	scaffold_12	60.92	75.53	2038	0	8	585	1594	201	1762	835463	830700
Cercospora canescens	ANSM01002491.1	66.5	78.04	1942	0	5	435	1430	145	1530	9821	5532
Mycosphaerella sp. Ston1	AWYF01001117.1	68.95	80.9	1902	0	2	419	1356	1	1354	14995	10928
Exutisphaerella laricina	AWYE01000571.1	63.72	78.37	1667	0	11	430	1290	100	1354	1858	5718
Cochliobolus sativus	scaffold_9	63.17	77.98	1606	0	12	407	1249	562	1762	593552	589821
Cochliobolus lunatus	scaffold_5	63.32	77.59	1602	0	13	396	1254	567	1762	122573	126316
Lizonia empirigonia	scaffold_29	62.31	76.25	1581	0	14	411	1255	562	1762	502165	498425
Rhytidhysteron rufulum	Scaffold_1142	63.16	76.74	1563	0	5	409	1178	199	1354	15570	12046
Macrophomina phaseolina	contig_00483	61.03	75.67	1558	0	7	436	1237	568	1762	31957	35655
Aaosphaeria arxii	scaffold_3	60.05	73.87	1544	0	6	468	1259	130	1354	596139	592366
Pseudocercospora eumusae	LFZN01000184.1	91.91	94.73	1513	0	1	43	816	562	1354	80718	78271
Hysterium pulicare	Scaffold_257	48.31	63.78	1511	0	15	778	1596	200	1762	11557	6812
Glonium stellatum	NODE_224	47.84	65.17	1496	0	18	758	1622	201	1761	29601	24817
Pseudocercospora musae	LFZO01000086.1	95.07	97.47	1446	0	0	37	750	605	1354	51930	49681
Lentithecium fluviatile	scaffold_2	59.08	73.31	1439	0	8	450	1195	197	1354	2110371	2106793
Trypethelium eluteriae	scaffold_31	58.77	73.81	1420	0	4	468	1157	200	1354	329704	326255
Massarina eburnea	scaffold_8	42.99	61.33	1380	0	24	953	1761	13	1761	1463396	1468561
Cenococcum geophilum	scaffold_4	42.58	61.25	1373	0	25	956	1778	13	1761	4788552	4793777

## Sheet: S1H
S1H Table) Hits for glyoxylase/beta-lactamase-like protein (accession XP_007929883.1)
Subject species	Scaffold	% identity	% similarity	Bitscore	E-value	Gap open	Mismatch	Length	Qstart	Qend	Sstart	Send
Pseudocercospora pini-densiflorae	AWYD01001655.1	90.73	94.59	494	3e-166	0	24	259	57	315	9876	10652
Pseudocercospora musae	LFZO01000086.1	90.73	95.37	494	1e-165	0	24	259	57	315	55535	56311
Pseudocercospora eumusae	LFZN01000184.1	91.51	94.59	494	2e-165	0	22	259	57	315	83946	84722
Trypethelium eluteriae	scaffold_25	69.3	78.72	477	1e-149	1	79	329	7	313	53510	52524
Polychaeton citri	scaffold_14	68.5	79.2	474	1e-148	1	83	327	7	313	141680	140700
Zopfia rhizophila	scaffold_66	68.69	78.42	470	3e-147	1	81	329	7	313	227277	228263
Cochliobolus victoriae	scaffold_57	66.35	78.41	435	4e-135	1	103	315	1	315	147425	148360
Setosphaeria turcica NY001	scaffold_133	66.34	78.96	434	6e-135	0	104	309	7	315	67805	68731
Setosphaeria turcica Et28A	scaffold_14	66.34	78.96	434	6e-135	0	104	309	7	315	435374	436300
Exutisphaerella laricina	AWYE01000292.1	64.71	79.74	433	1e-134	0	108	306	7	312	397	1314
Cochliobolus carbonum	scaffold_186	67.11	79.93	433	2e-134	0	100	304	7	310	18355	19266
Cochliobolus heterostrophus C4	scaffold_6	67.11	79.61	433	1e-134	0	100	304	7	310	1186701	1185790
Cochliobolus heterostrophus C5	scaffold_4	67.11	79.61	433	1e-134	0	100	304	7	310	102244	103155
Cochliobolus lunatus	scaffold_5	66.45	79.61	432	6e-134	0	102	304	7	310	119886	118975
Cochliobolus sativus	scaffold_9	67.11	79.61	432	4e-134	0	100	304	7	310	596220	597131
Cochliobolus miyabeanus	scaffold_71	67.43	79.28	431	8e-134	0	99	304	7	310	8394	9305
Setomelanomma holmii	scaffold_138	64.4	78.32	423	5e-131	0	110	309	7	315	26593	25667
Pyrenophora tritici-repentis	supercontig_1.2	65.05	77.35	420	6e-130	0	108	309	7	315	1275242	1276168
Phoma tracheiphila	scaffold_41	64.14	78.95	418	3e-129	0	109	304	7	310	29147	28236
Pyrenochaeta sp. DS3sAY3a	scaffold_25	62.83	78.29	413	2e-127	0	113	304	7	310	238548	237637
Cladosporium fulvum	scf7180000126987	58.31	68.8	412	4e-127	2	108	343	7	314	23212	24240
Pyrenophora teres f. teres	175395	63.75	76.38	409	3e-126	0	112	309	7	315	8178	7252
Aaosphaeria arxii	scaffold_3	61.11	78.43	407	3e-125	1	118	306	8	312	577601	576684
Septoria musiva	scaffold_1	55.46	68.97	402	7e-124	1	113	348	7	312	3353099	3354142
Trematosphaeria pertusa	scaffold_12	57.27	74.85	400	3e-123	2	118	330	8	314	836720	837709

## Sheet: S1I
S1I Table) Hits for hypothetical protein (accession XP_007929629.1)
Subject species	Scaffold	% identity	% similarity	Bitscore	E-value	Gap open	Mismatch	Length	Qstart	Qend	Sstart	Send
Pseudocercospora eumusae	LFZN01000184.1	78.01	80.1	291	5e-88	1	21	191	1	170	85813	85241
Pseudocercospora musae	LFZO01000086.1	77.78	80.95	291	9e-88	1	21	189	1	168	57444	56878
Pseudocercospora pini-densiflorae	AWYD01001655.1	84.03	88.89	252	3e-76	0	23	144	27	170	11707	11276
Zopfia rhizophila	scaffold_66	51.7	70.75	163	2e-43	2	66	147	29	170	229459	229019
Tothia fuscella	scaffold_40	54.3	66.23	162	5e-43	2	60	151	29	170	44625	44173
Byssothecium circinans	scaffold_12	43.24	57.84	154	2e-40	2	84	185	6	169	444652	444098
Cercospora canescens	ANSM01001121.1	46.62	64.19	140	9e-36	4	70	148	28	167	3786	3346
Westerdykella ornata	scaffold_33	47.33	60	139	3e-35	2	70	150	27	167	96007	96456
Aureobasidium pullulans var. melanogenum	scaffold_3	41.57	57.3	137	2e-34	2	80	178	14	167	1510614	1511147
Trypethelium eluteriae	scaffold_41	42.38	64.24	134	3e-33	2	77	151	27	167	23705	24157
Cercospora canescens	ANSM01003205.1	46.36	61.59	134	3e-33	2	74	151	23	167	17540	17989
Lentithecium fluviatile	scaffold_2	40.66	54.95	133	4e-33	4	75	182	17	165	2104446	2103901
Delitschia confertaspora	scaffold_549	45	62.14	132	9e-33	1	76	140	28	167	4779	4363
Dothidiotthia symphoricarpi	scaffold_3	42.47	65.07	129	8e-32	3	74	146	27	162	1696338	1696775
Trypethelium eluteriae	scaffold_25	45.39	63.12	128	2e-31	2	71	141	28	163	72984	72565
Lophiostoma macrostomum	scaffold_249	41.08	52.97	125	1e-30	3	86	185	4	166	41305	40754
Macrophomina phaseolina	contig_00484	42.66	61.54	124	6e-30	2	77	143	29	167	23448	23873
Aplosporella prunicola	scaffold_27	38.73	55.49	122	2e-29	3	81	173	12	160	147266	146751
Lecanosticta acicola	AWYC01000104.1	44.14	60.69	120	8e-29	3	73	145	29	170	77810	78229
Polychaeton citri	scaffold_14	40.37	57.76	120	8e-29	4	85	161	5	160	154426	153962
Rhytidhysteron rufulum	Scaffold_1142	40.12	58.72	119	2e-28	5	77	172	17	163	8211	7699
Cladosporium fulvum	scf7180000126987	45.89	58.9	117	7e-28	3	71	146	29	167	7955	7521
Aaosphaeria arxii	scaffold_3	40	59.35	116	2e-27	3	89	155	19	169	589847	589383
Cercospora zeae-maydis	scaffold_27	39.16	57.23	114	1e-26	3	92	166	10	167	269243	269737
Cochliobolus sativus	scaffold_7	39.73	63.7	114	1e-26	3	75	146	28	160	107853	108290

## Sheet: S1J
S1J Table) Hits for claH-like decarboxylase (accession XP_007929611.1)
Subject species	Scaffold	% identity	% similarity	Bitscore	E-value	Gap open	Mismatch	Length	Qstart	Qend	Sstart	Send
Rhytidhysteron rufulum	Scaffold_1142	55.88	71.18	201	6e-57	2	44	170	3	150	9274	8792
Pyrenochaeta sp. DS3sAY3a	scaffold_25	59.35	73.55	197	1e-55	1	42	155	18	151	224301	223837
Setomelanomma holmii	scaffold_138	69.67	83.61	185	2e-51	1	36	122	10	130	8052	8417
Phoma tracheiphila	scaffold_41	73.21	86.61	183	9e-51	0	30	112	18	129	11646	11981
Cercospora canescens	ANSM01006681.1	51.76	63.53	182	1e-50	2	56	170	3	150	7070	6573
Polychaeton citri	scaffold_14	64.18	74.63	181	4e-50	1	27	134	17	129	126397	125996
Aplosporella prunicola	scaffold_95	59.46	72.97	181	4e-50	1	41	148	1	129	25515	25958
Cochliobolus lunatus	scaffold_5	55.13	70.51	181	6e-50	1	50	156	18	153	102005	102472
Westerdykella ornata	scaffold_33	61.81	70.83	179	6e-50	1	25	144	16	129	95444	95013
Cochliobolus carbonum	scaffold_186	68.14	85.84	179	2e-49	0	36	113	18	130	35809	35471
Cochliobolus victoriae	scaffold_57	68.14	85.84	179	3e-49	0	36	113	18	130	164902	164564
Pyrenophora tritici-repentis	supercontig_1.2	69.91	84.96	179	3e-49	0	34	113	18	130	1350820	1350482
Pyrenophora teres f. teres	194359	69.91	84.96	179	2e-49	0	34	113	18	130	1043	1381
Cochliobolus miyabeanus	scaffold_71	67.26	84.07	176	2e-48	0	37	113	18	130	25914	25576
Aureobasidium pullulans var. melanogenum	scaffold_3	57.33	69.33	175	9e-48	2	44	150	1	130	1510315	1509866
Cochliobolus heterostrophus C4	scaffold_6	67.26	84.07	175	6e-48	0	37	113	18	130	1169318	1169656
Cochliobolus heterostrophus C5	scaffold_4	67.26	84.07	175	6e-48	0	37	113	18	130	119627	119289
Cochliobolus sativus	scaffold_9	66.37	84.07	175	9e-48	0	38	113	18	130	613674	613336
Lophiostoma macrostomum	scaffold_249	51.48	61.54	171	4e-47	2	33	169	5	129	41672	42163
Setosphaeria turcica Et28A	scaffold_14	67.26	80.53	171	2e-46	0	37	113	18	130	458237	457899
Setosphaeria turcica NY001	scaffold_2	67.26	80.53	171	2e-46	0	37	113	18	130	332392	332730
Pseudocercospora pini-densiflorae	AWYD01001655.1	73.68	77.19	169	6e-70	1	10	114	61	154	12409	12750
Lecanosticta acicola	AWYC01000104.1	57.46	73.13	165	1e-44	1	36	134	18	130	91279	91680
Cochliobolus sativus	scaffold_7	53.42	68.49	164	3e-44	1	51	146	19	147	107276	107713
Cochliobolus heterostrophus C4	scaffold_29	51.35	67.57	162	2e-43	1	55	148	17	147	323115	322672

[truncated: 7 more sheets: S1K, S1L, S1M, S1N, S1O, S1P, S1Q]
