# Supplementary material for: A novel polyketide synthase gene cluster in the plant pathogenic fungus Pseudocercospora fijiensis
Source: PLoS One. 2019 Feb 8;14(2):e0212229. doi: 10.1371/journal.pone.0212229 (PMC6368318; doi:10.1371/journal.pone.0212229)
Supplement: S2 Table — Reciprocal blast hits in the putative PKS8-1 biosynthetic cluster compared to the monodictyphenone-producing and the cladofulvin-producing clusters were identified via blastp searches using the respective genomes available on JGI [6, 45, 55]. For each query sequence, the putative function and accession or JGI protein ID are indicated, as well as the protein length. For each of the best blastp hits, the JGI protein ID, the genome scaffold and position, the gene and protein length, the E-value, the percent identity, and the percent subject coverage are indicated. Red text indicates reciprocal best hits for which the subject sequence is clustered with the PKS or is believed to be involved in the biosynthetic pathway [37]. Blue text indicates reciprocal best hits for which the subject sequence is neither clustered with the PKS nor believed to be involved in the biosynthetic pathway [37]. Black text indicates a lack of reciprocal best hits. Each tab shows the results for a different gene cluster comparison. A) For each of the genes neighboring PKS8-1 in the P. fijiensis genome, the best hit is shown in the C. fulvum genome; B) For each of the genes neighboring the PKS claG gene in the C. fulvum genome, as well as for additional genes proposed to be involved in cladofulvin biosynthesis [37], the best hit is shown in the P. fijiensis genome; C) For each of the genes neighboring PKS8-1 in the P. fijiensis genome, the best hit is shown in the A. nidulans genome; D) For each of the genes neighboring the PKS mdpG in the A. nidulans genome, the best hit is shown in the P. fijiensis genome. (XLSX) [file pone.0212229.s003.xlsx]

## Sheet: A
Query sequence from P. fijiensis			Best BLAST hit in C. fulvum genome using blastp through JGI
Putative function	Accession	Protein length (aa)	JGI Protein ID	Scaffold and position	Gene length (bp)	Protein length (aa)	E-value	% Identity	% Subj. Cov.
AflJ-like protein	XP_007929877.1	360	184393	scf7180000126987:8604-9893	1290	411	1.76e-85	47	81.8
hypothetical protein	XP_007929878.1	50	No hits
hypothetical protein	XP_007929879.1	300	No hits
AflR-like transcription factor	XP_007929880.1	442	184394	scf7180000126987:15576-16916	1341	446	1.55e-36	48.6	40.1
hypothetical protein	XP_007929881.1	198	No hits
hypothetical protein	XP_007929882.1	178	No hits
PKS8-1	XP_007929626.1	1762	184395	scf7180000126987:17159-22678	5520	1790	0	65.5	92.9
glyoxylase/beta-lactamase-like protein	XP_007929883.1	333	184396	scf7180000126987:23206-24303	1098	333	7.94e-139	64.8	93.1
hypothetical protein	XP_007929629.1	173	186132	scf7180000128058:30050-30638	589	177	5.21e-19	35.3	84.7
ClaH-like decarboxylase	XP_007929611.1	154	190728	scf7180000130346:8279-8856	578	155	5.5e-78	74.1	94.8
MFS transporter	XP_007929884.1	572	189896	scf7180000130297:86388-88194	1807	584	2.76e-135	46.7	77.1
cytochrome P450	XP_007929885.1	492	184398	scf7180000126987:25927-27644	1718	538	1.43e-69	36.7	69.3
hypothetical protein	XP_007929886.1	95	184304	scf7180000126929:119155-119532	378	125	8.76e-08	43.4	42.4
aldo/keto reductase	XP_007929887.1	296	187301	scf7180000129064:42748-44107	1360	358	1.02e-52	41.8	83.5
dehydrogenase/ 3-ketoacyl-(acyl-carrier-protein) reductase	XP_007929584.1	196	184612	scf7180000127218:19233-20280	1048	292	6.25e-16	38.7	46.9
aldo/keto reductase	XP_007929888.1	362	186500	scf7180000128495:64127-65339	1213	335	7.54e-128	65.3	86
transcription factor	XP_007929889.1	431	193387	scf7180000130687:51154-57034	5881	1595	2.55e-46	32.6	16.9
Red = reciprocal blast hits for which the subject sequence is clustered with the PKS or believed to be involved in the biosynthetic pathway
Blue = reciprocal blast hits for which the subject sequence is not clustered with the PKS or believed to be involved in the biosynthetic pathway

## Sheet: B
Query sequence from C. fulvum			Best BLAST hit in P. fijiensis genome using blastp through JGI
Putative Function	JGI Protein ID	Protein length (aa)	JGI Protein ID	Scaffold and position	Gene length (bp)	Protein length (aa)	E-value	% Identity	% Subj. Cov.
ClaC: THN reductase	184391	267	145765	scaffold_10:1154333-1155194	861	267	6.91e-109	65.5	95.5
ClaB: Scytalone dehydratase	184392	162	58137	scaffold_4:630208-631483	1275	195	2.78e-58	53	76.4
ClaA: AflJ-like	184393	411	190109	scaffold_8:406132-407589	1457	360	1.19e-79	45.2	93.3
ClaE: AflR-like	184394	446	198930	scaffold_8:409926-411254	1328	442	2.1e-38	47.3	42.5
ClaG: PKS	184395	1790	34361	scaffold_8:414741-420285	5544	1762	0	65.8	96
ClaF: Beta-lactamase-like/glyoxylase	184396	333	190111	scaffold_8:421805-422859	1054	333	1.94e-138	64.8	93.1
ClaK: Epimerase/dehydratase	184397	270	No hits
ClaM: Cytochrome P450	184398	538	204672	scaffold_8:429106-430944	1838	492	1.95e-70	38.7	69.9
ClaN: Dehydrogenase	184399	218	78895	scaffold_5:339609-340532	923	284	3.18e-32	45.9	55.3
Hypothetical	184400	7	No hits
Hypothetical	184401	304	No hits
Query sequence from C. fulvum			Best BLAST hit in P. fijiensis genome using blastp through JGI
Putative Function	JGI Protein ID	Protein length (aa)	JGI Protein ID	Scaffold and position	Gene length (bp)	Protein length (aa)	E-value	% Identity	% Subj. Cov.
ClaH: Decarboxylase	190728	155	34057	scaffold_8:424359-424971	612	154	8.36e-78	75	93.5
Query sequence from C. fulvum			Best BLAST hit in P. fijiensis genome using blastp through JGI
Putative Function	JGI Protein ID	Protein length (aa)	JGI Protein ID	Scaffold and position	Gene length (bp)	Protein length (aa)	E-value	% Identity	% Subj. Cov.
Baeyer-Villiger oxidase	197287	437	63488	scaffold_7:3231563-3232873	1310	436	0	66.7	95.6
Red = reciprocal blast hits for which the subject sequence is clustered with the PKS or believed to be involved in the biosynthetic pathway
Blue = reciprocal blast hits for which the subject sequence is not clustered with the PKS or believed to be involved in the biosynthetic pathway

## Sheet: C
Query sequence from P. fijiensis			Best BLAST hit in A. nidulans genome using blastp through JGI
Putative function	Accession	Protein length (aa)	JGI Protein ID	Scaffold and position	Gene length (bp)	Protein length (aa)	E-value	% Identity	% Subj. Cov.
AflJ-like protein	XP_007929877.1	360	6658	ChrVIII_A_nidulans_FGSC_A4:4458696-4460205	1510	479	1.33e-81	52.6	63.9
hypothetical protein	XP_007929878.1	50	No hits
hypothetical protein	XP_007929879.1	300	No hits
AflR-like transcription factor	XP_007929880.1	442	6654	ChrVIII_A_nidulans_FGSC_A4:4452410-4453717	1308	435	1.41e-42	52.8	40.9
hypothetical protein	XP_007929881.1	198	No hits
hypothetical protein	XP_007929882.1	178	No hits
PKS8-1	XP_007929626.1	1762	6652	ChrVIII_A_nidulans_FGSC_A4:4443884-4449445	5562	1806	0	61.7	93.4
glyoxylase/beta-lactamase-like protein	XP_007929883.1	333	6653	ChrVIII_A_nidulans_FGSC_A4:4449914-4450931	1018	307	7.87e-126	61.8	99
hypothetical protein	XP_007929629.1	173	1953	ChrII_A_nidulans_FGSC_A4:1964859-1965441	583	171	1.23e-30	43.4	84.8
ClaH-like decarboxylase	XP_007929611.1	154	6651	ChrVIII_A_nidulans_FGSC_A4:4441987-4443578	1592	383	1.17e-60	68.9	35.2
MFS transporter	XP_007929884.1	572	1530	ChrII_A_nidulans_FGSC_A4:733217-735110	1894	539	4.37e-98	45.4	79.2
cytochrome P450	XP_007929885.1	492	No hits
hypothetical protein	XP_007929886.1	95	10354	ChrV_A_nidulans_FGSC_A4:2458544-2460055	1512	503	2.73e-14	61.2	9.7
aldo/keto reductase	XP_007929887.1	296	6385	ChrVIII_A_nidulans_FGSC_A4:3733773-3734869	1097	346	2.09e-66	48.4	83.5
dehydrogenase/ 3-ketoacyl-(acyl-carrier-protein) reductase	XP_007929584.1	196	3066	ChrIV_A_nidulans_FGSC_A4:986988-990129	3142	903	3.13e-07	43.6	18.1
aldo/keto reductase	XP_007929888.1	362	10279	ChrV_A_nidulans_FGSC_A4:2232170-2233402	1233	348	8.17e-91	54.5	82.2
transcription factor	XP_007929889.1	431	298	ChrIII_A_nidulans_FGSC_A4:833915-836302	2388	684	2.11e-59	34.5	48.2
Red = reciprocal blast hits for which the subject sequence is clustered with the PKS or believed to be involved in the biosynthetic pathway
Blue = reciprocal blast hits for which the subject sequence is not clustered with the PKS or believed to be involved in the biosynthetic pathway

## Sheet: D
Query sequence from A. nidulans			Best BLAST hit in P. fijiensis genome using blastp through JGI
Putative function	JGI Protein ID	Protein length (aa)	JGI Protein ID	Scaffold and position	Gene length (bp)	Protein length (aa)	E-value	% Identity	% Subj. Cov.
MdpL: Baeyer-Villiger oxidase	6647	446	63488	scaffold_7:3231563-3232873	1311	436	8.5e-67	39.4	83.3
MdpK: Monooxygenase/epimerase/dehyratase	6648	265	No hits
MdpJ: Glutathione S-transferase-like protein	6649	210	70922	scaffold_2:2968457-2970402	1946	419	8.94e-21	37.4	37
MdpI: acyl-CoA synthase	6650	575	39722	scaffold_2:3912846-3914660	1815	604	7.49e-62	35	71.4
MdpH: Decarboxylase	6651	383	34057	scaffold_8:424359-424971	613	154	9.59e-61	68.9	87.7
MdpG: polyketide synthase	6652	1806	34361	scaffold_8:414741-420285	5545	1762	0	62.5	94.2
MdpF: Beta-lactamase	6653	307	190111	scaffold_8:421805-422859	1055	333	3.24e-125	61.8	91.3
MdpE: AflR-like transcription factor	6654	435	198930	scaffold_8:409926-411254	1329	442	1.17e-44	51.9	42.8
MdpD: FAD-dependent monooxygenase	6655	521	80018	scaffold_1:6515958-6517521	1564	416	1.15e-58	48.1	63
MdpC: Short chain dehydrogenase	6656	265	145765	scaffold_10:1154333-1155194	862	267	3.25e-110	65.9	95.5
MdpB: Scytalone dehydratase-like protein	6657	214	58137	scaffold_4:630208-631483	1276	195	2.26e-62	61.2	71.3
MdpA: Transcriptional coactivator	6658	479	190109	scaffold_8:406132-407589	1458	360	1.73e-80	52.6	85
Red = reciprocal blast hits for which the subject sequence is clustered with the PKS or believed to be involved in the biosynthetic pathway
Blue = reciprocal blast hits for which the subject sequence is not clustered with the PKS or believed to be involved in the biosynthetic pathway
