# Supplementary material for: A novel polyketide synthase gene cluster in the plant pathogenic fungus Pseudocercospora fijiensis
Source: PLoS One. 2019 Feb 8;14(2):e0212229. doi: 10.1371/journal.pone.0212229 (PMC6368318; doi:10.1371/journal.pone.0212229)
Supplement: S3 Table — For each gene assayed in RT-qPCR assays from Figs 5, 6 and 8, the table indicates the gene assayed, annealing temperature of the primers, the forward and reverse primer sequences, two reference genes for each gene of interest, and amplicon sizes. (XLSX) [file pone.0212229.s004.xlsx]

## Sheet: Sheet1
Gene	Temp. (°C)	Primer sequences	Reference genes	Amplicon Size
PKS8-1		ggcactatggaacggagatgtc	PDA1	265
	58	ctcggcggagtggttagttc	Actin
AflR-like		gcctcaccgccaaacatcca	PDA1	263
	60	gctgagtctgctccttcgagaca	β-tubulin
AflJ-like		ctcaaaggcagcattcatgctcg	β-tubulin	175
	58	ccagcagtgacaagtctgtgac	TFC1
MFS transporter		cgaaagacgaggctccagtc	β-tubulin	177
	57	atccagtaacacctgcggt	UBC6
Beta-lactamase-like		cgagaccaacaagccatccaag	β-tubulin	190
	58	ccatgaaggttccgaggtcttc	TFC1
Cytochrome P450		gcaccactcgttgaccaactc	PDA1	201
	58	ggtgttgtaacagcagagaccac	UBC6
Aldo/keto reductase 1		ggagatgcagtcgtgatcgg	Actin	89
	58	cctcctcgaaagcctggac	β-tubulin
Aldo/keto reductase 2		ctggaggatgtcgtatgtgg	Actin	100
	58	gtcgcaagtgcttcctctatcc	β-tubulin
Dehydrogenase		ggacagctccaaggcaagac	β-tubulin	102
	58	cgtggttctcgacgagcaatg	UBC6
Actin		cttgactccggtgacggtgtcactc	N/A	277
	61	cgtcaggaagctcgtaggacttctc	N/A
PDA1		gagcagtcacgttgacaagagc	N/A	287
	58	cctgtttggtgattgcgtgc	N/A
β-tubulin		tggcacgtctgatctccagc	N/A	148
	60	gcggaagagctgaccgaatgg	N/A
UBC6		ggatgcggagaattggaagtgg	N/A	248
	58	tcagcaatctcgcaaccatcac	N/A
		ccagacttccagcttcgtagc	N/A
TFC1	58	gttcttggcagtcacctgtcc	N/A	246
